# Supplementary material for: Experimental Investigation of Bacterial Inactivation of Beef Using Indirect Cold Plasma in Cold Chain and at Room Temperature
Source: Foods. 2024 Sep 7;13(17):2846. doi: 10.3390/foods13172846 (PMC11395448; doi:10.3390/foods13172846)
Supplement: Supplementary file 1 [file foods-13-02846-s001.zip]

Archive with 1 entries (1 files):
- foods-3096424-supplementary.pdf
